# Supplementary material for: The Role of Sex in Body Composition Differences in Hidradenitis Suppurativa: Insights from Bioelectrical Impedance Analysis
Source: J Clin Med. 2025 Apr 17;14(8):2760. doi: 10.3390/jcm14082760 (PMC12028129; doi:10.3390/jcm14082760)
Supplement: Supplementary file 1 [file jcm-14-02760-s001.zip]

Archive with 1 entries (1 files):
- jcm-3480170-supplementary.pdf
